# Supplementary material for: Absolute quantitation of human wild-type DNAI1 protein in lung tissue using a nanoLC-PRM-MS-based targeted proteomics approach coupled with immunoprecipitation
Source: Clin Proteomics. 2024 Feb 4;21:8. doi: 10.1186/s12014-024-09453-0 (PMC10840268; doi:10.1186/s12014-024-09453-0)
Supplement: Supplementary file 2 — Additional file 2: Table S1. Human DNAI1 peptide candidates. Table S2. Accuracy and precision of standards and QC samples. Table S3. Summary of protein ID numbers after IP-MS using Pierce IP,TER-1, Buffer A lysis buffer as IP loading buffer. [file 12014_2024_9453_MOESM2_ESM.xlsx]

## Sheet: Table S1
Table S1 Human DNAI1 peptide candidates
#	Peptide	Amino acid	Precursor m/z	Charge	Collison energy	Species
1	GHIISLK	651-657	384.242	2+	14	human
2	LVHIDVIK	470-477	468.797	2+	17	human
3	LTSMESQTDDLIK	266-278	740.864	2+	25	human
4	AHIFDLAINK	607-616	571.322	2+	20	human
5	HSDPVWQVK	431-439	548.283	2+	19	human
6	VTEEELMTPK	172-181	588.794	2+	21	human
7	LSVTALCWNPK	333-343	644.84	2+	22	human

## Sheet: Table S2
Table S2 Accuracy and precision of standard and QC samples
	Nominal conc.	Mean conc.	SD	%CV	Accuracy %	n
LLOQ	4.12	3.81396	1.1206	0.293814	0.925718	7
STD3	12.35	11.0106	1.15288	0.104706	0.891548	7
STD4	37.04	34.0332	3.77027	0.110782	0.918823	7
STD5	111.11	118.351	12.7907	0.108075	1.06517	7
STD6	333.33	328.342	8.10257	0.0246772	0.985035	7
STD7	1000	1000.7	35.7432	0.0357182	1.0007	7
QCL	40	37.3951	2.90889	0.077788	0.934878	4
QCH	800	853.129	122.442	0.143521	1.06641	4

## Sheet: Table in Fig.S3
Sample	Protein ID # (Exclusive)	Protein ID # (All)
Buffer A	63	1789
Pierce IP	355	2188
TER-1	22	1830
Buffer A | Pierce IP	125	1626
Pierce IP | TER-1	207	1708
Buffer A | TER-1	100	1601
Buffer A | Pierce IP | TER-1	1501	1501
